# Supplementary material for: PPE50 variants as novel phylogeographic signatures of host-pathogen co-evolution in tuberculosis
Source: Commun Biol. 2025 Jul 9;8:1024. doi: 10.1038/s42003-025-08383-3 (PMC12241500; doi:10.1038/s42003-025-08383-3)
Supplement: Supplementary file 3 — Supplementary Data 1 [file 42003_2025_8383_MOESM3_ESM.xlsx]

## Sheet: annotation
Supplementary Data 1: Characteristics of MTBC strains used in this study
Accession Number	MTBC lineage	PPE50 variant	country_code	MTBC major_lineage
DRR184614	lineage1.1.1	deleted	vn	lineage1
DRR184680	lineage1.1.1	deleted	vn	lineage1
DRR184994	lineage1.1.1	deleted	vn	lineage1
DRR185033	lineage1.1.1	deleted	vn	lineage1
DRR185085	lineage1.1.1	deleted	vn	lineage1
DRR184599	lineage1.1.1.1	deleted	vn	lineage1
DRR184611	lineage1.1.1.1	deleted	vn	lineage1
DRR184626	lineage1.1.1.1	deleted	vn	lineage1
DRR184627	lineage1.1.1.1	deleted	vn	lineage1
DRR184634	lineage1.1.1.1	deleted	vn	lineage1
ERR046832	lineage1.1.2	deleted	gb	lineage1
ERR046849	lineage1.1.2	deleted	gb	lineage1
ERR046855	lineage1.1.2	deleted	gb	lineage1
ERR046856	lineage1.1.2	deleted	gb	lineage1
ERR046891	lineage1.1.2	deleted	gb	lineage1
ERR1023317	lineage1.1.3.1	deleted	N/A	lineage1
ERR1023380	lineage1.1.3.1	deleted	N/A	lineage1
ERR234197	lineage1.1.3.1	deleted	N/A	lineage1
ERR036213	lineage1.1.3.2	deleted	mw	lineage1
ERR400309	lineage1.2.1	deleted	gb	lineage1
ERR553088	lineage1.2.1	deleted	de	lineage1
ERR1023294	lineage1.2.1.1	deleted	N/A	lineage1
ERR1023355	lineage1.2.1.1	deleted	N/A	lineage1
ERR1023359	lineage1.2.1.1	deleted	N/A	lineage1
ERR1023370	lineage1.2.1.1	deleted	N/A	lineage1
ERR1023375	lineage1.2.1.1	deleted	N/A	lineage1
ERR3148194	lineage1.2.1.2	deleted	mx	lineage1
ERR1023300	lineage1.2.1.2.1	deleted	N/A	lineage1
ERR1023330	lineage1.2.1.2.1	deleted	N/A	lineage1
ERR1023357	lineage1.2.1.2.1	deleted	N/A	lineage1
ERR1023382	lineage1.2.1.2.1	deleted	N/A	lineage1
ERR234214	lineage1.2.1.2.1	deleted	N/A	lineage1
ERR038258	lineage1.2.2.1	deleted	gb	lineage1
ERR038259	lineage1.2.2.1	deleted	gb	lineage1
ERR046844	lineage1.2.2.1	deleted	gb	lineage1
ERR046848	lineage1.2.2.1	deleted	gb	lineage1
ERR046893	lineage1.2.2.1	deleted	gb	lineage1
ERR046823	lineage1.2.2.2	deleted	gb	lineage1
ERR046824	lineage1.2.2.2	deleted	gb	lineage1
ERR046850	lineage1.2.2.2	deleted	gb	lineage1
ERR046880	lineage1.2.2.2	deleted	gb	lineage1
ERR046881	lineage1.2.2.2	deleted	gb	lineage1
ERR2707158	lineage10	345	cd	lineage10
ERR2516384	lineage10	345	be	lineage10
DRR184642	lineage2.1	deleted	vn	lineage2
DRR185119	lineage2.1	deleted	vn	lineage2
ERR234216	lineage2.1	deleted	N/A	lineage2
ERR234248	lineage2.1	deleted	us	lineage2
ERR234252	lineage2.1	deleted	us	lineage2
DRR184600	lineage2.2.1	262	vn	lineage2
DRR184601	lineage2.2.1	262	vn	lineage2
DRR184602	lineage2.2.1	262	vn	lineage2
DRR184606	lineage2.2.1	262	vn	lineage2
DRR184607	lineage2.2.1	262	vn	lineage2
DRR184605	lineage2.2.1.1	262	vn	lineage2
DRR184663	lineage2.2.1.1	262	vn	lineage2
DRR184668	lineage2.2.1.1	262	vn	lineage2
DRR184671	lineage2.2.1.1	262	vn	lineage2
DRR184909	lineage2.2.1.1	262	vn	lineage2
DRR185049	lineage2.2.1.2	262	vn	lineage2
ERR234213	lineage2.2.1.2	262	us	lineage2
ERR234263	lineage2.2.1.2	262	us	lineage2
DRR184622	lineage2.2.2	381	vn	lineage2
DRR184628	lineage2.2.2	381	vn	lineage2
DRR184887	lineage2.2.2	381	vn	lineage2
DRR184908	lineage2.2.2	381	vn	lineage2
DRR184924	lineage2.2.2	381	vn	lineage2
ERR025835	lineage3	87	gb	lineage3
ERR025836	lineage3	87	gb	lineage3
ERR038280	lineage3	87	gb	lineage3
ERR038287	lineage3	87	gb	lineage3
ERR038288	lineage3	87	gb	lineage3
ERR234111	lineage3.1	87	np	lineage3
ERR234158	lineage3.1	87	ir	lineage3
ERR234232	lineage3.1	87	us	lineage3
ERR025833	lineage3.1.1	87	gb	lineage3
ERR025834	lineage3.1.1	87	gb	lineage3
ERR037492	lineage3.1.1	87	mw	lineage3
ERR038265	lineage3.1.1	87	gb	lineage3
ERR038260	lineage3.1.2.1	87	gb	lineage3
ERR038261	lineage3.1.2.1	87	gb	lineage3
ERR038262	lineage3.1.2.1	87	gb	lineage3
ERR038263	lineage3.1.2.1	87	gb	lineage3
ERR234192	lineage3.1.2.1	87	de	lineage3
ERR039324	lineage3.1.2.2	87	gb	lineage3
ERR046730	lineage3.1.2.2	87	gb	lineage3
ERR046939	lineage3.1.2.2	87	gb	lineage3
ERR046941	lineage3.1.2.2	87	gb	lineage3
ERR072025	lineage3.1.2.2	87	gb	lineage3
ERR2179842	lineage3.1.3	87	cn	lineage3
ERR234168	lineage3.1.3	87	de	lineage3
ERR046997	lineage4	132	gb	lineage4
ERR072039	lineage4	132	gb	lineage4
ERR1023298	lineage4	132	N/A	lineage4
ERR1023322	lineage4	132	N/A	lineage4
ERR1023334	lineage4	132	N/A	lineage4
ERR133833	lineage4.1	deleted	ru	lineage4
ERR133874	lineage4.1	deleted	ru	lineage4
ERR133937	lineage4.1	deleted	ru	lineage4
ERR137224	lineage4.1	deleted	ru	lineage4
ERR137251	lineage4.1	deleted	ru	lineage4
ERR038277	lineage4.1.1	deleted	gb	lineage4
ERR038278	lineage4.1.1	deleted	gb	lineage4
ERR1023385	lineage4.1.1	deleted	N/A	lineage4
ERR1633778	lineage4.1.1	deleted	za	lineage4
ERR1633913	lineage4.1.1	deleted	za	lineage4
DRR184665	lineage4.1.1.1	deleted	vn	lineage4
ERR039325	lineage4.1.1.1	deleted	gb	lineage4
ERR039326	lineage4.1.1.1	deleted	gb	lineage4
ERR039327	lineage4.1.1.1	deleted	gb	lineage4
ERR039328	lineage4.1.1.1	deleted	gb	lineage4
ERR1023504	lineage4.1.1.2	deleted	N/A	lineage4
ERR1633867	lineage4.1.1.2	deleted	za	lineage4
ERR1750910	lineage4.1.1.2	deleted	za	lineage4
ERR046859	lineage4.1.1.3	deleted	gb	lineage4
ERR046868	lineage4.1.1.3	deleted	gb	lineage4
ERR046869	lineage4.1.1.3	deleted	gb	lineage4
ERR046984	lineage4.1.1.3	deleted	gb	lineage4
ERR047000	lineage4.1.1.3	deleted	gb	lineage4
ERR038253	lineage4.1.1.3.1	deleted	gb	lineage4
ERR038256	lineage4.1.1.3.1	deleted	gb	lineage4
ERR038257	lineage4.1.1.3.1	deleted	gb	lineage4
ERR038274	lineage4.1.1.3.1	deleted	gb	lineage4
ERR038275	lineage4.1.1.3.1	deleted	gb	lineage4
DRR184639	lineage4.1.2	deleted	vn	lineage4
DRR184991	lineage4.1.2	deleted	vn	lineage4
DRR184993	lineage4.1.2	deleted	vn	lineage4
DRR185058	lineage4.1.2	deleted	vn	lineage4
ERR028627	lineage4.1.2	deleted	N/A	lineage4
DRR184604	lineage4.1.2.1	deleted	vn	lineage4
DRR184615	lineage4.1.2.1	deleted	vn	lineage4
DRR184674	lineage4.1.2.1	deleted	vn	lineage4
DRR185009	lineage4.1.2.1	deleted	vn	lineage4
DRR185020	lineage4.1.2.1	deleted	vn	lineage4
ERR757145	lineage4.1.2.1.1	deleted	ar	lineage4
ERR757146	lineage4.1.2.1.1	deleted	ar	lineage4
ERR757147	lineage4.1.2.1.1	deleted	ar	lineage4
ERR757148	lineage4.1.2.1.1	deleted	ar	lineage4
ERR757149	lineage4.1.2.1.1	deleted	ar	lineage4
ERR1679586	lineage4.1.3	deleted	ng	lineage4
ERR234198	lineage4.1.3	deleted	N/A	lineage4
ERR234201	lineage4.1.3	deleted	gh	lineage4
DRR184883	lineage4.1.4	deleted	vn	lineage4
ERR046864	lineage4.1.4	deleted	gb	lineage4
ERR046865	lineage4.1.4	deleted	gb	lineage4
ERR1023307	lineage4.1.4	deleted	N/A	lineage4
ERR2179736	lineage4.2	381	cn	lineage4
DRR185063	lineage4.2.1	381	vn	lineage4
ERR067577	lineage4.2.1	381	ru	lineage4
ERR067596	lineage4.2.1	381	ru	lineage4
ERR067606	lineage4.2.1	381	ru	lineage4
ERR067609	lineage4.2.1	381	ru	lineage4
ERR067597	lineage4.2.1.1	439	ru	lineage4
ERR067657	lineage4.2.1.1	439	ru	lineage4
ERR067661	lineage4.2.1.1	439	ru	lineage4
ERR108456	lineage4.2.1.1	439	ru	lineage4
ERR108509	lineage4.2.1.1	439	ru	lineage4
DRR184630	lineage4.2.2	381	vn	lineage4
DRR184658	lineage4.2.2	381	vn	lineage4
DRR184661	lineage4.2.2	381	vn	lineage4
DRR184679	lineage4.2.2	381	vn	lineage4
DRR184881	lineage4.2.2	381	vn	lineage4
ERR234154	lineage4.2.2.1	381	de	lineage4
ERR1023313	lineage4.2.2.2	381	N/A	lineage4
ERR1023318	lineage4.2.2.2	381	N/A	lineage4
ERR1023344	lineage4.2.2.2	381	N/A	lineage4
ERR1023410	lineage4.2.2.2	381	N/A	lineage4
ERR1023412	lineage4.2.2.2	381	N/A	lineage4
ERR1193663	lineage4.3	132	ma	lineage4
ERR1193691	lineage4.3	132	ch	lineage4
ERR1193718	lineage4.3	132	id	lineage4
ERR1193730	lineage4.3	132	ma	lineage4
ERR1193763	lineage4.3	132	np	lineage4
ERR1193681	lineage4.3.1	132	it	lineage4
ERR1193682	lineage4.3.1	132	ch	lineage4
ERR1193761	lineage4.3.1	132	ke	lineage4
ERR1193806	lineage4.3.1	132	ma	lineage4
ERR039335	lineage4.3.1.1	132	gb	lineage4
ERR039336	lineage4.3.1.1	132	gb	lineage4
ERR039337	lineage4.3.1.1	132	gb	lineage4
ERR039338	lineage4.3.1.1	132	gb	lineage4
ERR047010	lineage4.3.1.1	132	gb	lineage4
ERR1023426	lineage4.3.2	132	N/A	lineage4
ERR1023446	lineage4.3.2	132	N/A	lineage4
ERR1023495	lineage4.3.2	132	N/A	lineage4
ERR1023503	lineage4.3.2	132	N/A	lineage4
ERR1023522	lineage4.3.2	132	N/A	lineage4
ERR1023420	lineage4.3.2.1	132	N/A	lineage4
ERR1023430	lineage4.3.2.1	132	N/A	lineage4
ERR1023433	lineage4.3.2.1	132	N/A	lineage4
ERR1023434	lineage4.3.2.1	132	N/A	lineage4
ERR1023441	lineage4.3.2.1	132	N/A	lineage4
DRR184603	lineage4.3.3	132	vn	lineage4
DRR184666	lineage4.3.3	132	vn	lineage4
DRR184953	lineage4.3.3	132	vn	lineage4
ERR036234	lineage4.3.3	132	mw	lineage4
ERR038290	lineage4.3.3	132	gb	lineage4
ERR1193674	lineage4.3.4	132	ao	lineage4
ERR751508	lineage4.3.4	132	pe	lineage4
ERR036187	lineage4.3.4.1	132	mw	lineage4
ERR037547	lineage4.3.4.1	132	mw	lineage4
ERR067693	lineage4.3.4.1	132	ru	lineage4
ERR1023387	lineage4.3.4.1	132	N/A	lineage4
ERR1023417	lineage4.3.4.1	132	N/A	lineage4
ERR038736	lineage4.3.4.2	132	ug	lineage4
ERR1023470	lineage4.3.4.2	132	N/A	lineage4
ERR1023508	lineage4.3.4.2	132	N/A	lineage4
ERR1193660	lineage4.3.4.2	132	br	lineage4
ERR1193671	lineage4.3.4.2	132	it	lineage4
ERR036192	lineage4.3.4.2.1	132	mw	lineage4
ERR036220	lineage4.3.4.2.1	132	mw	lineage4
ERR036231	lineage4.3.4.2.1	132	mw	lineage4
ERR036245	lineage4.3.4.2.1	132	mw	lineage4
ERR037486	lineage4.3.4.2.1	132	mw	lineage4
DRR185112	lineage4.4	132	vn	lineage4
ERR2179724	lineage4.4	132	cn	lineage4
SRR2099970	lineage4.4.1	132	N/A	lineage4
DRR185084	lineage4.4.1.1	132	vn	lineage4
ERR046897	lineage4.4.1.1	132	gb	lineage4
ERR046901	lineage4.4.1.1	132	gb	lineage4
ERR047013	lineage4.4.1.1	132	gb	lineage4
ERR072037	lineage4.4.1.1	132	gb	lineage4
ERR1023435	lineage4.4.1.1.1	132	N/A	lineage4
ERR1633775	lineage4.4.1.1.1	132	za	lineage4
ERR1633776	lineage4.4.1.1.1	132	za	lineage4
ERR1633899	lineage4.4.1.1.1	132	za	lineage4
ERR1750880	lineage4.4.1.1.1	132	zw	lineage4
ERR038282	lineage4.4.1.2	132	gb	lineage4
ERR039343	lineage4.4.1.2	132	gb	lineage4
ERR046781	lineage4.4.1.2	132	gb	lineage4
ERR1633854	lineage4.4.1.2	132	za	lineage4
DRR184620	lineage4.4.2	132	vn	lineage4
DRR184664	lineage4.4.2	132	vn	lineage4
DRR184682	lineage4.4.2	132	vn	lineage4
DRR184968	lineage4.4.2	132	vn	lineage4
ERR046892	lineage4.4.2	132	gb	lineage4
DRR184646	lineage4.5	132	vn	lineage4
DRR184647	lineage4.5	132	vn	lineage4
DRR184669	lineage4.5	132	vn	lineage4
DRR184681	lineage4.5	132	vn	lineage4
DRR185011	lineage4.5	132	vn	lineage4
ERR1199119	lineage4.6	132	cd	lineage4
ERR038738	lineage4.6.1.1	132	ug	lineage4
ERR1023383	lineage4.6.1.1	132	N/A	lineage4
ERR037477	lineage4.6.1.2	132	mw	lineage4
ERR038740	lineage4.6.1.2	132	ug	lineage4
ERR038748	lineage4.6.1.2	132	ug	lineage4
ERR038749	lineage4.6.1.2	132	ug	lineage4
ERR038750	lineage4.6.1.2	132	ug	lineage4
ERR400333	lineage4.6.2	132	gb	lineage4
ERR046838	lineage4.6.2.1	132	gb	lineage4
ERR046839	lineage4.6.2.1	132	gb	lineage4
DRR184673	lineage4.6.2.2	132	vn	lineage4
ERR046834	lineage4.6.2.2	132	gb	lineage4
ERR046981	lineage4.6.2.2	132	gb	lineage4
ERR046996	lineage4.6.2.2	132	gb	lineage4
ERR047004	lineage4.6.2.2	132	gb	lineage4
ERR1023314	lineage4.6.3	132	N/A	lineage4
ERR1023374	lineage4.6.3	132	N/A	lineage4
ERR2707101	lineage4.6.4	132	cd	lineage4
ERR400432	lineage4.6.4	132	gb	lineage4
ERR1023376	lineage4.6.5	132	N/A	lineage4
ERR1679638	lineage4.6.5	132	ng	lineage4
ERR1023372	lineage4.7	132	N/A	lineage4
ERR1023402	lineage4.7	132	N/A	lineage4
ERR108141	lineage4.7	132	za	lineage4
ERR133857	lineage4.7	132	ru	lineage4
ERR133905	lineage4.7	132	ru	lineage4
DRR184677	lineage4.8	132	vn	lineage4
DRR184877	lineage4.8	132	vn	lineage4
DRR184954	lineage4.8	132	vn	lineage4
DRR184974	lineage4.8	132	vn	lineage4
DRR184981	lineage4.8	132	vn	lineage4
ERR037550	lineage4.8.1	132	mw	lineage4
ERR046776	lineage4.8.1	132	gb	lineage4
ERR046777	lineage4.8.1	132	gb	lineage4
ERR046778	lineage4.8.1	132	gb	lineage4
ERR047005	lineage4.8.1	132	gb	lineage4
ERR025837	lineage4.8.2	132	gb	lineage4
ERR025838	lineage4.8.2	132	gb	lineage4
ERR038254	lineage4.8.2	132	gb	lineage4
ERR038255	lineage4.8.2	132	gb	lineage4
ERR038283	lineage4.8.2	132	gb	lineage4
ERR1465843	lineage4.8.3	132	N/A	lineage4
ERR550865	lineage4.8.3	132	de	lineage4
ERR551119	lineage4.8.3	132	de	lineage4
ERR551274	lineage4.8.3	132	de	lineage4
ERR551664	lineage4.8.3	132	de	lineage4
ERR037495	lineage4.9	132	mw	lineage4
ERR040138	lineage4.9	132	ug	lineage4
ERR1023299	lineage4.9	132	N/A	lineage4
ERR1023350	lineage4.9	132	N/A	lineage4
ERR1465855	lineage4.9	132	N/A	lineage4
ERR1023437	lineage4.9.1	132	N/A	lineage4
ERR1023451	lineage4.9.1	132	N/A	lineage4
ERR126610	lineage4.9.1	132	mw	lineage4
ERR161196	lineage4.9.1	132	mw	lineage4
ERR1750893	lineage4.9.1	132	zw	lineage4
ERR1082124	lineage5	387	gh	lineage5
ERR1215463	lineage5	387	gh	lineage5
ERR3170434	lineage5	387	gh	lineage5
ERR3170444	lineage5	387	gh	lineage5
ERR702416	lineage5	387	gh	lineage5
ERR1082139	lineage5.1	387	gh	lineage5
ERR1215477	lineage5.1	387	gh	lineage5
ERR234097	lineage5.1	387	sl	lineage5
ERR234146	lineage5.1	387	sl	lineage5
ERR234202	lineage5.1	387	gh	lineage5
ERR1082115	lineage5.1.1	387	gh	lineage5
ERR1082117	lineage5.1.1	387	gh	lineage5
ERR1082120	lineage5.1.1	387	gh	lineage5
ERR1082125	lineage5.1.1	387	gh	lineage5
ERR1082127	lineage5.1.1	387	gh	lineage5
ERR1082119	lineage5.1.2	387	gh	lineage5
ERR1082122	lineage5.1.2	387	gh	lineage5
ERR1082123	lineage5.1.2	387	gh	lineage5
ERR1082129	lineage5.1.2	387	gh	lineage5
ERR1082142	lineage5.1.2	387	gh	lineage5
ERR046918	lineage5.1.3	387	gb	lineage5
ERR046933	lineage5.1.3	387	gb	lineage5
ERR1082137	lineage5.1.3	387	gh	lineage5
ERR1203069	lineage5.1.4	387	gh	lineage5
ERR1203076	lineage5.1.4	387	gh	lineage5
ERR1203077	lineage5.1.4	387	gh	lineage5
ERR1215476	lineage5.1.4	387	gh	lineage5
ERR1215481	lineage5.1.4	387	gh	lineage5
ERR1082131	lineage5.1.5	387	gh	lineage5
ERR1203056	lineage5.1.5	387	gh	lineage5
ERR1203070	lineage5.1.5	387	gh	lineage5
ERR1215473	lineage5.1.5	387	gh	lineage5
ERR1215480	lineage5.1.5	387	gh	lineage5
ERR2706910	lineage5.2	387	cd	lineage5
ERR2706914	lineage5.2	387	cd	lineage5
ERR2706928	lineage5.2	387	cd	lineage5
ERR2706930	lineage5.2	387	cd	lineage5
ERR2706978	lineage5.2	387	cd	lineage5
ERR1215462	lineage5.3	387	gh	lineage5
ERR1215465	lineage5.3	387	gh	lineage5
ERR1679637	lineage5.3	387	ng	lineage5
ERR234204	lineage5.3	387	gh	lineage5
ERR3170402	lineage5.3	387	gh	lineage5
ERR3170468	lineage6	345	gh	lineage6
ERR3170479	lineage6	345	gh	lineage6
ERR1082114	lineage6.1.1	345	gh	lineage6
ERR1082130	lineage6.1.1	345	gh	lineage6
ERR1082141	lineage6.1.1	345	gh	lineage6
ERR234254	lineage6.1.1	345	gm	lineage6
ERR234255	lineage6.1.2	345	gm	lineage6
ERR2517594	lineage6.1.2	345	nl	lineage6
ERR234261	lineage6.1.3	345	gm	lineage6
ERR400537	lineage6.1.3	345	N/A	lineage6
ERR3170427	lineage6.2.1	345	gh	lineage6
ERR3170430	lineage6.2.1	345	gh	lineage6
ERR3170431	lineage6.2.1	345	gh	lineage6
ERR3170453	lineage6.2.1	345	gh	lineage6
ERR502503	lineage6.2.1	345	gh	lineage6
ERR502527	lineage6.2.2	345	gh	lineage6
ERR550712	lineage6.2.2	345	N/A	lineage6
ERR550983	lineage6.2.2	345	de	lineage6
ERR551118	lineage6.2.2	345	N/A	lineage6
ERR551915	lineage6.2.2	345	N/A	lineage6
ERR1203062	lineage6.2.3	345	gh	lineage6
ERR2181458	lineage6.2.3	345	gh	lineage6
ERR3170426	lineage6.2.3	345	gh	lineage6
ERR1082113	lineage6.3.1	345	gh	lineage6
ERR1082116	lineage6.3.1	345	gh	lineage6
ERR1082133	lineage6.3.1	345	gh	lineage6
ERR1082138	lineage6.3.1	345	gh	lineage6
ERR1082140	lineage6.3.1	345	gh	lineage6
ERR1082136	lineage6.3.2	345	gh	lineage6
ERR234106	lineage6.3.2	345	gh	lineage6
ERR234186	lineage6.3.2	345	gh	lineage6
ERR3170433	lineage6.3.2	345	gh	lineage6
ERR3170478	lineage6.3.2	345	gh	lineage6
ERR2679250	lineage6.3.3	345	N/A	lineage6
ERR3170439	lineage6.3.3	345	gh	lineage6
ERR3170446	lineage6.3.3	345	gh	lineage6
ERR3170462	lineage6.3.3	345	gh	lineage6
ERR3170481	lineage6.3.3	345	gh	lineage6
SRR10828835	lineage8	381	rw	lineage8
ERR181314	lineage9	345	dj	lineage9
ERR046747	M.bovis	381	gb	Animal lineages
ERR046748	M.bovis	381	gb	Animal lineages
ERR046749	M.bovis	381	gb	Animal lineages
ERR046954	M.bovis	381	gb	Animal lineages
ERR046961	M.bovis	381	gb	Animal lineages
ERR2510183	M.caprae	381	pe	Animal lineages
ERR551705	M.caprae	381	cg	Animal lineages
ERR552527	M.caprae	381	cg	Animal lineages
ERR2512788	M.orygis	381	gb	Animal lineages
CIPT140070010	M.canettii	381	N/A	Mcanettii
CIPT140070017	M.canettii	381	N/A	Mcanettii
CIPT140070008	M.canettii	381	N/A	Mcanettii
CIPT140060008	M.canettii	381	N/A	Mcanettii
ET-1291	M.canettii	381	N/A	Mcanettii
CIPT140010059	M.canettii	381	N/A	Mcanettii
